# Supplementary material for: Tools for Assessing Knowledge of Back Health in Adolescents: A Systematic Review Protocol
Source: Healthcare (Basel). 2022 Aug 22;10(8):1591. doi: 10.3390/healthcare10081591 (PMC9408774; doi:10.3390/healthcare10081591)
Supplement: Supplementary file 1 [file healthcare-10-01591-s001.zip]

Archive with 1 entries (1 files):
- healthcare-1844545-SI.pdf
